# Supplementary material for: AI-enabled evaluation of genome-wide association relevance and polygenic risk score prediction in Alzheimer's disease
Source: iScience. 2024 Feb 12;27(3):109209. doi: 10.1016/j.isci.2024.109209 (PMC10910245; doi:10.1016/j.isci.2024.109209)
Supplement: Table S1. SNPS with support ≥ 40 from Chr 11, related to Figure 4 [file mmc2.xlsx]

## Sheet: Sheet1
SNP	Gene	OR	95%CI-	95%CI+	P-val	Support
rs3843609		1.0028	0.9411	1.0686	0.9305	50
rs75981704	SHANK2	1.0215	0.9095	1.1473	0.7202	50
rs11019431	LOC107984371	0.7582	0.6723	0.8550	6.396e-06	49
rs11019430	LOC107984371	0.7582	0.6723	0.8550	6.396e-06	49
rs12270959	LOC107984371	0.7582	0.6723	0.8550	6.396e-06	49
rs10830722	LOC107984371	0.7582	0.6723	0.8550	6.396e-06	49
rs12291150	LOC107984371	0.7582	0.6723	0.8550	6.396e-06	49
rs10501755	LOC107984371	0.7582	0.6723	0.8550	6.396e-06	49
rs12272943	LOC107984371	0.7592	0.6731	0.8563	7.262e-06	49
rs10830725	LOC107984371	0.7572	0.6715	0.8538	5.63e-06	49
rs10830723	LOC107984371	0.7572	0.6715	0.8538	5.63e-06	49
rs11019429	LOC107984371	0.7595	0.6735	0.8566	7.409e-06	49
rs11019421	LOC107984371	0.7547	0.6689	0.8515	4.814e-06	49
rs11019422	LOC107984371	0.7547	0.6689	0.8515	4.814e-06	49
rs78475536	LOC107984371	0.7547	0.6689	0.8515	4.814e-06	49
rs11019423	LOC107984371	0.7547	0.6689	0.8515	4.814e-06	49
rs11019424	LOC107984371	0.7547	0.6689	0.8515	4.814e-06	49
rs10830720	LOC107984371	0.7547	0.6689	0.8515	4.814e-06	49
rs76850096	LOC107984371	0.7533	0.6677	0.8499	4.144e-06	49
rs11019418	LOC107984371	0.7547	0.6689	0.8515	4.814e-06	49
rs11019419	LOC107984371	0.7547	0.6689	0.8515	4.814e-06	49
rs11019420	LOC107984371	0.7547	0.6689	0.8515	4.814e-06	49
rs10830724	LOC107984371	0.7520	0.6664	0.8486	3.762e-06	49
rs12275638	LOC107984371	0.7627	0.6763	0.8602	1.011e-05	49
rs74824886	LOC107984371	0.7623	0.6758	0.8599	1e-05	49
rs11019425	LOC107984371	0.7561	0.6701	0.8531	5.589e-06	49
rs11019426	LOC107984371	0.7561	0.6701	0.8531	5.589e-06	49
rs78778695	LOC107984371	0.7633	0.6766	0.8611	1.134e-05	49
rs10830719	LOC107984371	0.7650	0.6780	0.8631	1.358e-05	49
rs16915998	LOC107984371	0.7617	0.6750	0.8595	1.007e-05	49
rs11019415	LOC107984371	0.7602	0.6737	0.8579	8.774e-06	49
rs12286128	LOC107984371	0.7617	0.6750	0.8595	1.007e-05	49
rs16915999	LOC107984371	0.7590	0.6727	0.8563	7.449e-06	48
rs79057936	LOC107984371	0.7877	0.7002	0.8861	7.117e-05	48
rs117415327		1.2472	1.0294	1.5110	0.0241	47
rs4758312	LOC110121453	0.8738	0.7300	1.0461	0.1418	47
rs7939273		0.9463	0.8912	1.0047	0.07095	47
rs145891249		0.6435	0.5342	0.7751	3.452e-06	47
rs11019414	LOC107984371	0.7650	0.6780	0.8631	1.358e-05	47
rs4758562		0.9973	0.9251	1.0751	0.9433	46
rs4758561		0.9962	0.9241	1.0739	0.9202	46
rs4258400		0.9470	0.8919	1.0055	0.07507	46
rs4756575		1.0942	1.0146	1.1800	0.01942	46
rs1899571		0.9467	0.8916	1.0051	0.0731	46
rs4436562		0.9479	0.8928	1.0065	0.08028	46
rs12791174		1.2591	1.1736	1.3509	1.373e-10	46
rs2174876		1.0444	0.9873	1.1048	0.1302	45
rs10897030		0.9480	0.8929	1.0065	0.08073	45
rs4258399		0.9475	0.8924	1.0060	0.07775	45
rs11230266		0.9479	0.8928	1.0065	0.08028	45
rs11230257		0.9479	0.8928	1.0065	0.08028	45
rs7943993		0.9479	0.8928	1.0064	0.07996	45
rs4442568		0.9480	0.8928	1.0065	0.08035	45
rs7931689		0.9479	0.8927	1.0064	0.07982	45
rs7943967		0.9475	0.8924	1.0060	0.07759	45
rs12801988	POGLUT3	0.9343	0.8804	0.9916	0.02526	45
rs7941880		1.2569	1.1714	1.3486	2.018e-10	45
rs12285966	LOC107984371	0.7928	0.7047	0.8919	0.0001124	45
rs10897027		0.9484	0.8933	1.0070	0.08341	44
rs2860922		0.9662	0.9124	1.0231	0.239	44
rs61871197		0.9904	0.9186	1.0678	0.8013	44
rs3741037		1.0341	0.9765	1.0951	0.2521	44
rs11605188		0.9471	0.8920	1.0056	0.07573	44
rs4475940		0.9480	0.8929	1.0065	0.08066	44
rs11230259		0.9469	0.8919	1.0054	0.07464	44
rs7925334		1.0427	0.9733	1.1170	0.2338	44
rs11230274		0.9484	0.8932	1.0070	0.08312	44
rs12279947	GRM5P1	1.0309	0.9644	1.1019	0.3718	44
rs12285267	LOC102723838	1.1472	1.0252	1.2837	0.01663	44
rs1847241	CSRP3-AS1	1.1853	1.1171	1.2576	1.847e-08	43
rs2634184		0.8900	0.8314	0.9527	0.0007998	43
rs7926115	GRM5P1	1.0639	0.9909	1.1422	0.0876	43
rs4576843		0.9484	0.8932	1.0070	0.08312	43
rs11230268		0.9484	0.8932	1.0069	0.08279	43
rs11559565		0.9484	0.8932	1.0069	0.08279	43
rs11560964		0.9484	0.8932	1.0069	0.08279	43
rs12226656		0.9484	0.8932	1.0069	0.08279	43
rs11230250		0.9484	0.8932	1.0069	0.08279	43
rs4582994		0.9488	0.8936	1.0074	0.0857	43
rs4447193		0.9484	0.8932	1.0069	0.08279	43
rs4522186		0.9488	0.8937	1.0074	0.08578	43
rs11230252		0.9484	0.8932	1.0069	0.08279	43
rs12798846		0.9488	0.8936	1.0074	0.0857	43
rs4576844		0.9484	0.8932	1.0069	0.08279	43
rs10897042		0.9484	0.8932	1.0069	0.08279	43
rs11230265		0.9484	0.8932	1.0069	0.08279	43
rs11230264		0.9484	0.8932	1.0069	0.08279	43
rs10897035		0.9484	0.8932	1.0069	0.08279	43
rs1020288		0.9484	0.8932	1.0069	0.08279	43
rs10897041		0.9480	0.8928	1.0065	0.08035	43
rs6591565		0.9474	0.8923	1.0059	0.07715	43
rs10897032		0.9488	0.8937	1.0074	0.08578	43
rs11230258		0.9493	0.8941	1.0079	0.08885	43
rs10741550	LOC107983976	0.9282	0.8723	0.9875	0.01848	43
rs139632993		0.6499	0.5430	0.7778	2.592e-06	43
rs55991431		1.3613	1.2641	1.4659	3.354e-16	43
rs11019434	LOC107984371	0.7727	0.6840	0.8729	3.395e-05	43
rs6485383		1.1454	1.0821	1.2124	2.885e-06	42
rs1604630	CSRP3-AS1	1.1844	1.1163	1.2567	2.128e-08	42
rs1604628	CSRP3-AS1	1.1844	1.1163	1.2567	2.139e-08	42
rs10501184		0.9658	0.9121	1.0227	0.2337	42
rs11034376		0.9667	0.9129	1.0237	0.2464	42
rs10890849	POGLUT3	0.9695	0.9141	1.0282	0.3019	42
rs11021712		1.1726	1.0993	1.2508	1.33e-06	42
rs835775		1.0078	0.9288	1.0934	0.8527	42
rs11560910		0.9488	0.8936	1.0073	0.0853	42
rs28478434	GRM5P1	1.0658	0.9928	1.1443	0.07836	42
rs12797040		0.9483	0.8932	1.0069	0.08272	42
rs7108968	ARL14EP-DT	1.1168	1.0538	1.1837	0.0001937	42
rs12799384		0.9498	0.8946	1.0085	0.09236	42
rs7940816	ARL14EP-DT	1.1159	1.0529	1.1826	0.0002177	42
rs11035685		1.0771	0.9928	1.1685	0.07401	42
rs12804091		0.9488	0.8936	1.0074	0.0857	42
rs12803929		0.9488	0.8936	1.0074	0.0857	42
rs71460573		0.9488	0.8936	1.0074	0.0857	42
rs7946199		0.9272	0.8739	0.9837	0.01223	41
rs2035148		0.9658	0.9121	1.0227	0.2337	41
rs10742403		0.9659	0.9122	1.0228	0.2348	41
rs1461905		0.9667	0.9130	1.0237	0.2465	41
rs10836843		0.9655	0.9118	1.0223	0.2286	41
rs12802385		0.9492	0.8941	1.0078	0.08824	41
rs77637025		0.9827	0.8983	1.0750	0.7034	41
rs118109935		0.6621	0.5770	0.7598	4.245e-09	41
rs835772		1.0095	0.9304	1.0953	0.8203	41
rs72901326		1.0104	0.9311	1.0964	0.8043	41
rs7941737		1.2696	1.1851	1.3602	1.106e-11	41
rs12800288		0.9491	0.8939	1.0077	0.08756	41
rs11605235		0.9489	0.8937	1.0074	0.08585	41
rs7943867	ARL14EP-DT	1.1124	1.0496	1.1789	0.0003281	41
rs1139971	CD82	1.2373	1.1687	1.3099	2.604e-13	41
rs11222776	CNTN5	1.0797	1.0120	1.1520	0.02034	40
rs9795244		0.9655	0.9118	1.0225	0.2302	40
rs11034378		0.9654	0.9117	1.0222	0.2277	40
rs2242326	LOC107983976	0.9636	0.9072	1.0234	0.2273	40
rs7394981	LOC107983976	0.9600	0.9037	1.0197	0.1847	40
rs7394904	LOC107983976	0.9605	0.9042	1.0202	0.1903	40
rs1603770		0.9754	0.8913	1.0673	0.5871	40
rs35885438	C1QTNF5	1.1436	0.9834	1.3300	0.08149	40
rs12801394		1.0438	0.9742	1.1184	0.2235	40
rs61886722		0.9713	0.8848	1.0663	0.5414	40
rs111441853		0.9724	0.8857	1.0675	0.5561	40
rs1978125		1.3269	1.2441	1.4152	7.927e-18	40
rs56189017	LOC102723838	1.1657	1.0437	1.3019	0.006559	40
